# Supplementary material for: Evaluation of the Effect of Gene Duplication by Genome Editing on Drug Resistance in Plasmodium falciparum
Source: Front Cell Infect Microbiol. 2022 Jul 5;12:915656. doi: 10.3389/fcimb.2022.915656 (PMC9294729; doi:10.3389/fcimb.2022.915656)
Supplement: Supplementary file 1 [file DataSheet_1.zip]

Archive with 13 entries (12 files):
- Supplementary Data/
- Supplementary Data/Supplementary Table 1.xlsx
- __MACOSX/Supplementary Data/._Supplementary Table 1.xlsx
- Supplementary Data/._Supplementary Table 1.xlsx
- Supplementary Data/Supplementary Table 3.xlsx
- __MACOSX/Supplementary Data/._Supplementary Table 3.xlsx
- Supplementary Data/._Supplementary Table 3.xlsx
- Supplementary Data/Supplementary Table 2.xlsx
- __MACOSX/Supplementary Data/._Supplementary Table 2.xlsx
- Supplementary Data/._Supplementary Table 2.xlsx
- Supplementary Data/Supplementary Figure 1.tif
- __MACOSX/Supplementary Data/._Supplementary Figure 1.tif
- Supplementary Data/._Supplementary Figure 1.tif
