# Supplementary material for: Evaluation of the Effect of Gene Duplication by Genome Editing on Drug Resistance in Plasmodium falciparum
Source: Front Cell Infect Microbiol. 2022 Jul 5;12:915656. doi: 10.3389/fcimb.2022.915656 (PMC9294729; doi:10.3389/fcimb.2022.915656)
Supplement: Supplementary file 1 [file DataSheet_1.zip › Supplementary Data/Supplementary Table 1.xlsx]

## Sheet: sheet1
Supplementary Table 1: Oligonucleotides used in this study
Construction of sgRNA cloning
Oligo name	Nucleotide Sequence (5'-3')
csp-sgRNA_1F	TATTGCATTTCGGTTTGGGTCATT
csp-sgRNA_1R	AAACAATGACCCAAACCGAAATGC
csp-sgRNA_2F	TATTGTTCCACAAGTTACACTACA
csp-sgRNA_2R	AAACTGTAGTGTAACTTGTGGAAC
csp-sgRNA_3F	TATTGACAATCAAGGTAATGGACA
csp-sgRNA_3R	AAACTGTCCATTACCTTGATTGTC
Construction of donor DNA template
Oligo name	Nucleotide Sequence (5'-3')
1st_mdr1_HindIII-F	agttgaaagcaagcttGGATTTTTTTCTCAAATATCCTATAAATACCTTGAG
1st_mdr1_EcoRI-R	atggacaaggtcacagaattcGTGTAATTGTATTACTGTTTTATATTTTTATAAATCAAAATATG
2nd_mdr1_HR1-F	GCGTATACGTCTTATGCACAAATATAGTAC
2nd_mdr1_HR1-R	CTTTCAACTGAATGGTCCCCATGTAG
2nd_mdr1_HR2-F	acatggggaccattcagttgaaagtgatggcaaagaaAAATAACAATTTATTTATATAGCC
2nd_mdr1_HR2-R	TACCGTCGACCTCGACTCCACAATAACTTGCAACAGTTC
pm2_HindIII-F	gaccattcagttgaaagcaagcttaTAAGTATAGTCATATGTTCCATAAATTTAATAATTGCC
pm2_EcoRI-R	gtaatggacaaggtcacagaattcATTATTATGTTTAGGTTAATTTATGTGTAAACATGTG
pm3_HindIII-F	cagttgaaagcaagcttCACATGTTTACACATAAATTAACCTAAACATAATAATGA
pm3_EcoRI-R	caaggtcacagaattcttACACTTTTTATTAAGTACCGGGGTGGAG
pm2-3_HR1-F	GGTCCAGGATTATGTATGCTTAATATCATAGG
pm2-3_HR1-R	tcacagaattcgatgggccTTACACTTTTTATTAAGTACCGGGGTGGAG
pm2-3_HR2-F	ggcccatcgaattctgtgATGTCCATTACCTTGATTGTTTTTATTAGG
pm2-3_HR2-R	CGGGCTGCAGGAATTGTTGAGGCCTTATTCCAGGAATACC
genotyping
Oligo name	Nucleotide Sequence (5'-3')
csp-check-F	ACGTAAATTATGTTAAATGACTAATTGTATATTGTTCC
csp-check-R	ATATTCGTGTAAAAATAAGTAGAAACCACG
quantitative PCR
Oligo name	Nucleotide Sequence (5'-3')
mdr1-qPCR-F	ACTATTGCCCACAGAATTGCATCT
mdr1-qPCR-R	CGTGTGTTCCATGTGACTGTACAAA
pm2-qPCR-F	TGTTGGTCCAGGATTATGTATGCTT
pm2-qPCR-R	TTAGCAAGAGCAATACCAACACTCT
pm3-qPCR-F	GACAAGTAAAGCTGGTACAATAAGTGG
pm3-qPCR-R	GGTTCAAATCCAACAATTTCCGTCA
serly tRNA-synthease-qPCR-F	AAGTAGCAGGTCATCGTGGTT
serly tRNA-synthease-qPCR-R	TTCGGCACATTCTTCCATAA
PF3D7_0523800-qPCR-F	ATGAGACTTGGACATGTGACTGG
PF3D7_0523800-qPCR-R	CTTGAATATGAGCACCCCAAATAGC
Probe DNA for Southern blotting
Oligo name	Nucleotide Sequence (5'-3')
mdr1-probe-F	GTGTGTTCCATGTGACTGTACAAAGGTTCC
mdr1-probe-R	GGTTGATTTCCCACAACCTGATTCTCCC
pm2-probe-F	GAACCAAATGGATATTACAGTAAGAGAACATG
pm2-probe-R	TGCAGTTGTACATTTAACACTTGGG
pm3-probe-F	GTGACAGTTTTCATAGTTTTGGCAGGAGG
pm3-qPCR-R	GGTTCAAATCCAACAATTTCCGTCA
