# Supplementary material for: Evaluation of the Effect of Gene Duplication by Genome Editing on Drug Resistance in Plasmodium falciparum
Source: Front Cell Infect Microbiol. 2022 Jul 5;12:915656. doi: 10.3389/fcimb.2022.915656 (PMC9294729; doi:10.3389/fcimb.2022.915656)
Supplement: Supplementary file 1 [file DataSheet_1.zip › Supplementary Data/Supplementary Table 3.xlsx]

## Sheet: Sheet1
Supplementary Table 3. mdr1 copy numbers, expression and IC50 values of the laboratory strains
		real-time genomic PCR (normalized by PF3D7_0523800)		quantitative real-time PCR (normalized by seryl tRNA synthetase gene)		Mean ±SEM		Mean ±SEM		Mean ±SEM
	Parasite line	Calculated mdr1 copy number	N	mdr1 expression level	N	MFQ IC50 (nM)	N	LMF IC50 (nM)	N	DHA IC50 (nM)	N
	3D7	1	2	1	3	25.7 ± 1.7	6	22.7 ± 1.3	8	4.49 ± 0.84	4
	Dd2	2.92	2	2.01	3	49.0 ± 2.3	9	17.2 ± 0.8	4	2.63 ± 0.44	5
	IPC5188	0.92	2	0.828	4	19.1 ± 3.3	5	9.7 ± 0.5	7	2.58 ± 0.22	7
	IPC5202	2.98	2	2.456	4	59.4 ± 5.5	7	25.3 ± 1.6	5	4.69 ± 0.44	8
	FCR3	2.8	3	1.66	3	35.0 ± 1.5	9	18.0 ± 1.1	8	3.08 ± 0.36	6
	7G8	0.97	2	0.943	3	8.3 ± 1.5	4	2.8 ± 0.5	4	1.79 ± 0.24	3
