# Supplementary material for: Evaluation of the Effect of Gene Duplication by Genome Editing on Drug Resistance in Plasmodium falciparum
Source: Front Cell Infect Microbiol. 2022 Jul 5;12:915656. doi: 10.3389/fcimb.2022.915656 (PMC9294729; doi:10.3389/fcimb.2022.915656)
Supplement: Supplementary file 1 [file DataSheet_1.zip › Supplementary Data/Supplementary Table 2.xlsx]

## Sheet: Sheet1
Supplementary Table 2 : copy number and expression of resistance genes in this study.
mdr1 mRNA expression analysis
Line	RT-qPCR(normalized by serine-tRNA ligase)
	Mean RNA expression over pfcas9 control	SEM	N	p-value
parental	1	0.04	5	-
pfcas9-mdr1 clone#1	1.81	0.27	3	0.0081
pfcas9-mdr1 clone#2	1.96	0.28	3	0.0043
pm2 mRMA expression analysis
Line	RT-qPCR(normalized by serine-tRNA ligase)
	Mean RNA expression over pfcas9 control	SEM	N	p-value
parental	1	0.02	4	-
pfcas9-pm2 clone#1	1.5	0.13	3	0.0073
pfcas9-pm2 clone#2	1.63	0.22	3	0.0113
pfcas9-pm3 clone#1	1.1	0.07	3	0.1906
pfcas9-pm3 clone#2	0.91	0.11	2	0.4497
pfcas9-pm2/3 clone#1	1.64	0.09	3	0.0008
pfcas9-pm2/3 clone#2	1.779	0.2	2	0.0064
pm3 mRNA expression analysis
Line	RT-qPCR(normalized by serine-tRNA ligase)
	Mean RNA expression over pfcas9 control	SEM	N	p-value
parental	1	0.06	4	-
pfcas9-pm2 clone#1	1.004	0.105	3	0.9727
pfcas9-pm2 clone#2	0.99	0.14	3	0.9661
pfcas9-pm3 clone#1	2.23	0.06	3	< 0.0001
pfcas9-pm3 clone#2	2.01	0.06	3	< 0.0001
pfcas9-pm2/3 clone#1	2.46	0.11	3	< 0.0001
pfcas9-pm2/3 clone#2	2.3	0.008	3	< 0.0001
